# Supplementary material for: Head movements affect skill acquisition for ball trapping in blind football
Source: PLoS One. 2024 Nov 7;19(11):e0313336. doi: 10.1371/journal.pone.0313336 (PMC11542860; doi:10.1371/journal.pone.0313336)
Supplement: S1 Table — (XLSX) [file pone.0313336.s001.xlsx]

## Sheet: Pre-Test
		Near Distance								Far Distance
		Kinematic Variables				Performance				Kinematic Variables				Performance
		θHDh	θHDs	θTRs	θHDs－θTRs	AE	VE			θHDh	θHDs	θTRs	θHDs－θTRs	AE	VE
	ID	Peak-to-Peak Amplitudes	Peak-to-Peak Amplitudes	Peak-to-Peak Amplitudes	Peak-to-Peak Amplitudes				ID	Peak-to-Peak Amplitudes	Peak-to-Peak Amplitudes	Peak-to-Peak Amplitudes	Peak-to-Peak Amplitudes
	Conventional 1	10.6299	-7.41293	-14.9822	7.56929	20.8598	24.9852		Conventional 1	10.1228	-5.68656	-12.0525	6.36599	11.103	13.8139
	Conventional 2	8.71465	-13.6555	-6.68352	-6.972	15.7951	15.7024		Conventional 2	14.1493	-14.8938	-5.57423	-9.31959	9.37029	12.1225
	Conventional 3	20.7828	-19.5407	-10.6875	-8.85317	13.3525	14.0841		Conventional 3	23.9004	-22.3598	-12.8903	-9.46947	23.7898	33.9817
	Conventional 4	14.5828	-10.2802	-4.8677	-5.41246	12.0607	6.67644		Conventional 4	22.4194	-14.8362	-6.20277	-8.63348	21.3327	24.1373
	Conventional 5	12.5279	-16.8147	-9.27034	-7.54434	11.5707	12.9131		Conventional 5	17.6865	-17.4129	-8.52812	-8.88478	13.8037	15.6444
	Conventional 6	22.8355	-26.842	-7.68842	-19.1536	7.76778	10.1532		Conventional 6	22.1261	-33.0889	-8.93966	-24.1493	10.3316	13.8249
	Conventional 7	8.69514	-21.4153	-7.45452	-13.9608	13.9606	17.4356		Conventional 7	13.1036	-27.1442	-7.11141	-20.0328	12.0718	15.7697
	Conventional 8	35.3154	-35.8961	-12.7405	-23.1555	12.3024	8.10341		Conventional 8	33.0266	-31.1424	-9.92895	-21.2135	11.1851	6.4657
	Conventional 9	10.7675	-7.30076	-4.4269	-2.87386	26.4011	31.128		Conventional 9	10.8144	-6.92043	-3.81095	-3.10949	15.9352	18.885
	Conventional 10	12.7729	-12.6313	-7.01229	-5.61903	16.2756	18.2618		Conventional 10	21.2411	-12.5366	-9.2838	-3.2528	21.0957	16.8508
	Head 1	32.9552	-40.7609	-5.45459	-35.3063	17.8394	24.9984		Head 1	40.2413	-50.229	-4.80101	-45.428	14.8597	19.2757
	Head 2	9.1538	-6.15966	-6.97134	0.811679	10.0002	9.83237		Head 2	11.2995	-7.91299	-10.2426	2.32962	9.32835	13.0427
	Head 3	14.0624	-11.3949	-11.9638	0.568975	26.0974	26.0235		Head 3	23.7476	-6.67932	-14.1395	7.46022	12.7229	14.488
	Head 4	56.9826	-19.6603	-9.04938	-10.611	67.7779	26.1874		Head 4	58.9069	-19.3518	-10.2114	-9.14039	39.1344	40.1883
	Head 5	11.9951	-7.63533	-6.05245	-1.58288	16.866	18.9132		Head 5	20.2713	-10.965	-8.04076	-2.92421	21.7278	26.35
	Head 6	19.6284	-9.60879	-5.55678	-4.05201	19.7133	24.9718		Head 6	21.348	-9.29326	-5.83733	-3.45593	16.3412	22.9449
	Head 7	29.3512	-26.0021	-8.3839	-17.6182	17.7444	22.8959		Head 7	29.474	-26.6119	-7.65444	-18.9575	10.3731	12.2853
	Head 8	17.3658	-15.6921	-8.24423	-7.44783	28.0169	35.8079		Head 8	19.632	-13.1907	-6.68832	-6.50239	15.433	19.6915
	Head 9	5.98635	-6.0032	-12.7411	6.73785	10.5826	14.1821		Head 9	8.33291	-6.56603	-7.97314	1.40711	11.1559	5.91037
	Head 10	18.71	-21.8684	-7.16353	-14.7049	32.6802	34.5029		Head 10	28.1128	-21.3143	-9.11564	-12.1986	20.353	25.0156

## Sheet: Post-Test
		Near Distance								Far Distance
		Kinematic Variables				Performance				Kinematic Variables				Performance
		θHDh	θHDs	θTRs	θHDs－θTRs	AE	VE			θHDh	θHDs	θTRs	θHDs－θTRs	AE	VE
	ID	Peak-to-Peak Amplitudes	Peak-to-Peak Amplitudes	Peak-to-Peak Amplitudes	Peak-to-Peak Amplitudes				ID	Peak-to-Peak Amplitudes	Peak-to-Peak Amplitudes	Peak-to-Peak Amplitudes	Peak-to-Peak Amplitudes
	Conventional 1	8.77698	-4.92212	-11.8218	6.89969	13.1145	14.5979		Conventional 1	11.178	-5.00252	-9.8059	4.80337	11.121	14.4065
	Conventional 2	11.2638	-20.7163	-7.17282	-13.5435	17.0647	16.9183		Conventional 2	15.9318	-20.4106	-6.83691	-13.5737	10.1293	15.1895
	Conventional 3	23.2079	-19.4952	-10.1117	-9.38356	10.3881	12.816		Conventional 3	22.7858	-20.9774	-8.16944	-12.8079	6.58683	9.62756
	Conventional 4	19.6576	-19.2599	-6.39024	-12.8697	14.1229	16.8677		Conventional 4	19.0794	-19.7681	-5.29358	-14.4745	9.11075	9.95961
	Conventional 5	20.52	-18.3602	-9.24196	-9.1182	13.5972	12.9644		Conventional 5	22.6648	-19.6741	-9.99832	-9.67579	10.841	12.4282
	Conventional 6	15.7352	-17.0797	-8.33717	-8.74255	6.33676	8.12809		Conventional 6	19.0308	-14.8418	-7.06896	-7.77287	6.86801	8.47355
	Conventional 7	9.44792	-21.8393	-9.87252	-11.9668	16.9696	23.2101		Conventional 7	15.7521	-17.9947	-8.4498	-9.54486	13.1076	14.485
	Conventional 8	37.8344	-43.8153	-7.08227	-36.733	13.6797	10.2343		Conventional 8	32.6099	-29.6978	-5.73523	-23.9626	5.68948	7.36626
	Conventional 9	18.3848	-14.0381	-3.6822	-10.3559	6.25346	9.3705		Conventional 9	24.9113	-14.5189	-3.07281	-11.4461	15.0598	19.2122
	Conventional 10	22.2347	-16.9611	-10.0414	-6.91973	8.89349	9.62771		Conventional 10	27.1596	-16.244	-8.3518	-7.89216	13.1573	18.1818
	Head 1	23.4914	-47.3901	-12.4898	-34.9003	15.2141	17.6041		Head 1	28.648	-56.5365	-13.53	-43.0065	12.8835	17.0139
	Head 2	15.4762	-33.368	-10.5349	-22.833	5.00497	5.61753		Head 2	12.0496	-29.0718	-10.51	-18.5617	10.9457	10.5046
	Head 3	15.6853	-37.4273	-23.5103	-13.917	17.0249	21.3913		Head 3	24.9915	-30.4495	-20.4298	-10.0196	14.7856	21.1299
	Head 4	31.0716	-26.7709	-11.7744	-14.9966	18.3898	19.9667		Head 4	39.7957	-29.562	-11.018	-18.544	10.9252	12.9681
	Head 5	24.9361	-39.1221	-10.7289	-28.3933	9.54996	12.535		Head 5	21.0999	-33.206	-11.195	-22.011	15.7901	13.1093
	Head 6	26.185	-30.9226	-8.8877	-22.0349	9.41006	13.8276		Head 6	29.2092	-35.7131	-10.717	-24.9961	12.8087	13.3353
	Head 7	41.6505	-36.6889	-4.03017	-32.6587	17.2101	16.7558		Head 7	38.3416	-34.9684	-5.27745	-29.691	11.8475	11.6641
	Head 8	14.0119	-30.1589	-8.54665	-21.6123	11.7578	14.1127		Head 8	25.7196	-19.8929	-14.1061	-5.78672	16.8845	16.8005
	Head 9	12.1023	-30.206	-14.2222	-15.9838	11.4766	15.6204		Head 9	16.4534	-28.4373	-19.5455	-8.89181	10.466	14.9757
	Head 10	43.7651	-43.5476	-11.735	-31.8126	17.7061	-17.7061		Head 10	47.0411	-41.1798	-12.0684	-29.1114	9.37841	10.4189

## Sheet: Difference Pre- and Post-Test
		Near Distance								Far Distance
		Kinematic Variables				Performance				Kinematic Variables				Performance
		θHDh	θHDs	θTRs	θHDs－θTRs	AE	VE			θHDh	θHDs	θTRs	θHDs－θTRs	AE	VE
	ID	Peak-to-Peak Amplitudes	Peak-to-Peak Amplitudes	Peak-to-Peak Amplitudes	Peak-to-Peak Amplitudes				ID	Peak-to-Peak Amplitudes	Peak-to-Peak Amplitudes	Peak-to-Peak Amplitudes	Peak-to-Peak Amplitudes
	Conventional 1	-1.85293	2.49081	3.16041	-0.669599	-7.74528	-10.3873		Conventional 1	1.05513	0.684034	2.24664	-1.56261	0.018033	0.592595
	Conventional 2	2.54918	-7.06083	-0.489296	-6.57153	1.26962	1.21589		Conventional 2	1.78242	-5.5168	-1.26268	-4.25412	0.758978	3.067
	Conventional 3	2.42513	0.0454512	0.575844	-0.530392	-2.96445	-1.26809		Conventional 3	-1.11455	1.38236	4.72084	-3.33848	-17.203	-24.3541
	Conventional 4	5.0748	-8.97978	-1.52254	-7.45724	2.06226	10.1913		Conventional 4	-3.33997	-4.93181	0.909194	-5.841	-12.2219	-14.1777
	Conventional 5	7.9921	-1.54548	0.028379	-1.57386	2.02655	0.0512675		Conventional 5	4.97833	-2.26121	-1.4702	-0.791014	-2.96273	-3.21619
	Conventional 6	-7.10027	9.76231	-0.64875	10.4111	-1.43102	-2.02507		Conventional 6	-3.09527	18.2471	1.87071	16.3764	-3.46357	-5.35139
	Conventional 7	0.752782	-0.424069	-2.418	1.99393	3.00894	5.77451		Conventional 7	2.64848	9.1495	-1.33839	10.4879	1.03587	-1.28465
	Conventional 8	2.51903	-7.91919	5.65828	-13.5775	1.37736	2.13089		Conventional 8	-0.41669	1.44467	4.19372	-2.74905	-5.49563	0.900564
	Conventional 9	7.6173	-6.73732	0.744693	-7.48201	-20.1476	-21.7575		Conventional 9	14.097	-7.59846	0.738139	-8.3366	-0.87537	0.32712
	Conventional 10	9.46182	-4.32978	-3.02908	-1.3007	-7.38206	-8.6341		Conventional 10	5.9185	-3.70736	0.931999	-4.63936	-7.93845	1.33104
	Head 1	-9.46386	-6.6292	-7.03519	0.405986	-2.62532	-7.39428		Head 1	-11.5933	-6.3075	-8.72896	2.42147	-1.97621	-2.26184
	Head 2	6.32244	-27.2083	-3.56361	-23.6447	-4.99527	-4.21484		Head 2	0.750093	-21.1588	-0.267438	-20.8914	1.61737	-2.53814
	Head 3	1.62286	-26.0324	-11.5464	-14.486	-9.07247	-4.63219		Head 3	1.24389	-23.7702	-6.29029	-17.4799	2.06273	6.64195
	Head 4	-25.911	-7.11058	-2.72499	-4.38559	-49.3881	-6.22074		Head 4	-19.1112	-10.2102	-0.806569	-9.40364	-28.2092	-27.2202
	Head 5	12.941	-31.4868	-4.67641	-26.8104	-7.31605	-6.37823		Head 5	0.828596	-22.241	-3.15425	-19.0868	-5.93766	-13.2407
	Head 6	6.55663	-21.3138	-3.33091	-17.9829	-10.3032	-11.1443		Head 6	7.86123	-26.4198	-4.87971	-21.5401	-3.53249	-9.60968
	Head 7	12.2993	-10.6868	4.35373	-15.0405	-0.534337	-6.14014		Head 7	8.86768	-8.35651	2.37699	-10.7335	1.47437	-0.621221
	Head 8	-3.35387	-14.4669	-0.30242	-14.1644	-16.2591	-21.6952		Head 8	6.08759	-6.70216	-7.41783	0.715668	1.45159	-2.89098
	Head 9	6.11598	-24.2028	-1.48118	-22.7216	0.894027	1.43827		Head 9	8.12048	-21.8713	-11.5723	-10.2989	-0.689879	9.06534
	Head 10	25.0551	-21.6792	-4.57149	-17.1077	-14.9741	-52.209		Head 10	18.9283	-19.8655	-2.95272	-16.9128	-10.9746	-14.5967
