# Supplementary material for: Head movements affect skill acquisition for ball trapping in blind football
Source: PLoS One. 2024 Nov 7;19(11):e0313336. doi: 10.1371/journal.pone.0313336 (PMC11542860; doi:10.1371/journal.pone.0313336)
Supplement: S2 Table — (XLSX) [file pone.0313336.s002.xlsx]

## Sheet: Pre-Test
	Near Distance												Far Distance
	ID	0.1	0.2	0.3	0.4	0.5	0.6	0.7	0.8	0.9	1		ID	0.1	0.2	0.3	0.4	0.5	0.6	0.7	0.8	0.9	1
	Conventional 1	-0.287122	-0.573516	-0.93916	-1.54905	-2.56232	-3.49924	-4.80193	-6.04622	-6.14356	-6.15185		Conventional 1	-0.439739	-0.669457	-0.484796	-0.439645	-0.453302	-1.0392	-1.83483	-2.38101	-2.47345	-3.54753
	Conventional 2	-0.286624	-0.513406	-0.718518	-1.37475	-1.51759	-1.77772	-2.31583	-5.50082	-10.2183	-12.7734		Conventional 2	0.0177348	0.251323	0.560218	1.62846	2.95502	1.89692	1.3439	-2.62111	-7.28211	-9.97241
	Conventional 3	-0.355959	-0.492843	-1.24132	-3.33326	-5.78845	-8.89214	-12.4301	-14.4326	-17.8255	-18.1067		Conventional 3	-1.04882	-1.82551	-3.47719	-5.74941	-7.84558	-11.3402	-15.2502	-19.3106	-20.8103	-21.6576
	Conventional 4	0.211224	0.176365	-0.425037	-0.648911	-0.39526	-1.6196	-2.91523	-4.78042	-5.61501	-4.23734		Conventional 4	0.103779	0.272685	-0.0981469	-1.26767	-1.89507	-4.12482	-7.53172	-8.20344	-9.2019	-12.0281
	Conventional 5	-0.52664	-1.17896	-3.15231	-5.61932	-8.64674	-10.6623	-12.486	-14.3301	-15.3535	-16.2095		Conventional 5	-0.5686	-1.35335	-3.57739	-7.01696	-9.90233	-11.1805	-11.5279	-13.8671	-15.1232	-17.0015
	Conventional 6	-0.666799	-1.48944	-2.59909	-4.15965	-6.16886	-10.0216	-16.3791	-22.6516	-24.4279	-24.9669		Conventional 6	-0.347401	-0.594017	-1.17554	-1.68231	-4.02494	-11.6751	-15.6012	-21.2692	-27.1766	-29.3855
	Conventional 7	-0.818687	-1.52024	-2.82217	-3.79007	-6.14435	-8.64798	-11.7404	-15.9764	-19.2733	-21.244		Conventional 7	-0.691372	-1.57217	-3.0783	-4.22875	-6.80071	-9.57929	-13.284	-17.8167	-24.7867	-25.9684
	Conventional 8	-0.211265	-0.0637296	0.519239	-1.17819	-5.43405	-15.9904	-25.8179	-30.4992	-32.8431	-34.2847		Conventional 8	-0.212819	0.232955	1.44924	0.453537	-3.16537	-6.14015	-13.8949	-22.5952	-26.2666	-28.3275
	Conventional 9	-0.220087	-0.405698	-0.926038	-0.800075	-1.50282	-2.6594	-4.24894	-5.67501	-5.53513	-6.34207		Conventional 9	-0.421259	-0.582452	-1.11914	-1.21934	-0.959554	-3.24198	-5.15191	-5.17996	-5.80046	-6.10958
	Conventional 10	-0.165358	-0.787468	-1.96087	-2.91243	-3.08994	-3.37104	-5.1828	-8.53634	-11.5343	-12.4103		Conventional 10	-0.18557	-0.0195977	-1.73097	-4.00181	-4.42365	-7.03102	-7.41556	-9.91356	-10.8974	-10.651
	Head 1	-0.218713	-0.598587	-1.44757	-3.41967	-5.57829	-7.53015	-13.9562	-24.0158	-31.395	-39.9396		Head 1	-0.356635	-0.890124	-2.99988	-6.15951	-9.86333	-17.7677	-26.9057	-37.1229	-41.4108	-47.8403
	Head 2	-0.216524	-0.19534	-0.38059	-0.356341	-1.67161	-2.58018	-2.92206	-3.60571	-4.57488	-4.21254		Head 2	-0.23141	-0.205807	0.167669	1.11203	-1.35096	-2.26558	-4.14619	-4.61301	-5.49988	-4.06369
	Head 3	-1.15122	-2.31326	-2.00905	-2.01843	-1.09795	-0.11209	-0.984164	-3.51931	-6.1426	-7.91752		Head 3	-0.0227633	0.0685833	0.933162	1.37056	1.5843	1.92333	0.380586	-0.760382	-1.02473	-0.650366
	Head 4	-0.195964	-1.25518	-4.20202	-7.6654	-9.00775	-11.2196	-14.7634	-16.6731	-17.2208	-15.239		Head 4	-0.274392	-2.1139	-5.68447	-8.68665	-11.7174	-14.506	-16.2693	-16.3939	-16.4492	-14.2368
	Head 5	-0.3042	-0.339905	-0.582473	-0.829668	-1.19698	-2.07279	-3.21172	-4.12984	-5.18436	-6.88307		Head 5	-0.218529	-0.642171	-1.06049	-1.10443	-1.37808	-3.20573	-3.89572	-5.78969	-8.16053	-9.33962
	Head 6	-0.27494	-0.736676	-1.00776	-1.48586	-2.56819	-3.12699	-6.48477	-7.80572	-8.26745	-8.36101		Head 6	-0.156512	-0.397452	-0.624448	-0.682008	-1.09429	-2.02675	-3.6801	-5.62841	-6.3826	-7.07557
	Head 7	0.0657993	0.275959	0.201618	-1.03602	-4.76285	-7.75186	-11.3508	-16.9942	-22.3829	-24.1068		Head 7	0.0409012	-0.14261	0.33571	-0.976397	-2.76958	-6.15049	-9.71424	-14.51	-21.5101	-25.3403
	Head 8	-0.699548	-1.77875	-3.87007	-5.45444	-7.44598	-9.03443	-9.69909	-11.4982	-13.3534	-15.2079		Head 8	-0.253008	-0.944475	-2.38161	-3.57564	-5.4236	-7.28368	-8.74919	-9.88883	-11.4096	-12.1911
	Head 9	0.921129	2.05726	2.5985	3.18582	2.78034	2.57331	1.64226	1.18115	0.254773	0.625975		Head 9	0.0800558	0.436673	1.30959	1.9101	0.838678	-1.00021	-2.27398	-2.55148	-2.54297	-2.98266
	Head 10	0.331716	0.210091	-0.525512	-1.38811	-3.65624	-4.38665	-6.0109	-11.4683	-16.6706	-16.872		Head 10	0.0515277	1.16952	0.249637	-1.40404	-3.41797	-5.22914	-9.62707	-13.5993	-16.3001	-15.5842

## Sheet: Post-Test
	Near Distance												Far Distance
	ID	0.1	0.2	0.3	0.4	0.5	0.6	0.7	0.8	0.9	1		ID	0.1	0.2	0.3	0.4	0.5	0.6	0.7	0.8	0.9	1
	Conventional 1	-0.310334	-0.445809	-0.405799	0.564319	0.227363	0.129679	-0.753252	-1.19865	-2.03105	-2.43893		Conventional 1	-0.320198	-0.702815	0.215105	1.07753	1.38178	0.630769	-0.30909	-0.273487	-0.309868	0.0117342
	Conventional 2	-0.15605	-1.016	-2.83036	-4.53811	-5.57697	-6.53847	-9.28262	-11.4288	-16.8596	-20.1487		Conventional 2	-0.575445	-1.71376	-2.88256	-3.24648	-4.25004	-8.17457	-10.5915	-14.6188	-16.5077	-19.5611
	Conventional 3	-0.489098	-1.48647	-2.6156	-4.58614	-6.4896	-8.86181	-11.9312	-14.8494	-18.3528	-19.2333		Conventional 3	-0.293192	-0.923068	-1.82132	-3.39822	-5.84341	-9.00353	-13.0449	-17.8981	-20.0227	-20.2809
	Conventional 4	0.356022	0.166242	0.0845991	-0.601374	-1.26684	-3.86173	-8.65885	-13.1076	-16.1073	-16.3034		Conventional 4	0.33888	0.529798	0.991293	0.365963	-1.79258	-4.74842	-8.1144	-12.4374	-15.0692	-16.022
	Conventional 5	-0.523244	-1.64146	-2.93133	-3.75679	-4.90551	-6.19616	-9.09968	-11.9491	-15.0107	-17.1058		Conventional 5	-0.746042	-0.333002	-2.58223	-4.57444	-5.31371	-7.84091	-10.6512	-14.7431	-16.8218	-19.0575
	Conventional 6	1.02574	2.69933	4.87829	6.75283	8.97601	7.13517	3.66785	-2.1018	-2.9951	-0.670315		Conventional 6	1.4055	4.45498	8.58734	9.13263	8.56457	9.9662	8.56019	3.79988	5.45664	3.0793
	Conventional 7	-0.480546	-1.52875	-2.99962	-5.04312	-7.85034	-10.7687	-14.2872	-16.6703	-20.265	-20.8079		Conventional 7	-0.717589	-1.08963	-2.73189	-3.43352	-6.757	-8.86347	-10.8756	-14.5514	-16.6504	-16.9305
	Conventional 8	-0.0542733	0.30908	-1.07133	-2.60314	-7.47284	-10.9337	-17.6594	-29.4841	-38.1081	-41.9308		Conventional 8	0.304297	-0.104131	0.805978	1.21415	-0.849436	-2.48156	-4.3332	-11.6778	-21.9018	-26.1344
	Conventional 9	-0.205769	-0.632088	-2.11449	-4.40586	-6.03368	-7.58022	-9.98104	-12.493	-13.0699	-12.56		Conventional 9	-0.205965	-0.5974	-1.34367	-2.54192	-4.75834	-7.73259	-10.751	-12.499	-12.9488	-12.1219
	Conventional 10	-0.320319	-0.804292	-2.25581	-5.29353	-7.01121	-8.16558	-8.60192	-14.7138	-15.7864	-15.8702		Conventional 10	-0.341888	-0.0421667	-0.530493	-1.89785	-3.5324	-5.67857	-10.2227	-13.6429	-13.3477	-12.4883
	Head 1	-0.0265913	-1.72668	-5.29017	-7.95211	-9.32593	-14.9638	-19.921	-28.1537	-38.411	-46.7379		Head 1	0.0399832	-1.53908	-4.78321	-5.73674	-8.01274	-11.2999	-20.2631	-30.8759	-46.0579	-54.2338
	Head 2	-0.724203	-1.75302	-3.32169	-6.72426	-8.61195	-12.3322	-17.2579	-26.8888	-31.9196	-31.186		Head 2	-0.92942	-1.97957	-3.5453	-6.86006	-10.8412	-12.0907	-15.0881	-19.3911	-26.227	-27.5699
	Head 3	-4.46401	-9.23612	-14.0832	-16.7868	-18.5704	-20.6111	-26.6605	-31.3124	-35.2151	-37.321		Head 3	-2.24906	-6.58824	-10.3799	-13.7036	-15.417	-19.1754	-22.2427	-26.1154	-28.7602	-30.2679
	Head 4	-3.82571	-6.33003	-6.97356	-7.56672	-10.2788	-11.9403	-17.1679	-21.0963	-25.0965	-25.7412		Head 4	-4.47265	-7.88062	-9.39848	-10.347	-12.2709	-14.3512	-19.6785	-25.6771	-27.9438	-27.6632
	Head 5	-0.156053	-0.717836	-1.09259	-1.27567	-4.13165	-6.64666	-13.8104	-25.5005	-33.9677	-37.9777		Head 5	-0.416761	-0.638114	-0.798774	-0.176428	-1.39302	-3.09769	-10.8449	-19.4347	-28.1175	-30.2225
	Head 6	-2.4576	-6.1875	-12.3861	-17.9772	-21.2195	-22.7846	-26.1997	-27.9764	-30.0246	-29.4453		Head 6	-4.85797	-10.9789	-16.1451	-21.4431	-24.7695	-28.0718	-31.4596	-33.8816	-34.1128	-33.6384
	Head 7	0.434068	0.0682199	-0.550741	-2.48246	-7.13807	-13.6698	-19.9196	-27.1603	-32.4096	-34.5135		Head 7	0.87914	0.752177	-0.533295	-3.16893	-8.50196	-14.7815	-18.5789	-24.8619	-29.923	-32.7243
	Head 8	-1.95366	-4.81866	-7.64996	-10.3322	-13.2104	-16.7939	-20.7651	-24.1828	-26.9925	-30.1001		Head 8	-0.548517	-1.71476	-3.96629	-8.00141	-11.8563	-12.589	-12.9128	-11.453	-14.4822	-17.6598
	Head 9	-2.64007	-4.4729	-6.45928	-8.71357	-11.0334	-14.8262	-18.3438	-23.8214	-28.6266	-29.6328		Head 9	-1.35371	-3.19922	-4.36977	-5.21795	-4.61319	-9.81871	-17.2633	-22.2146	-26.5512	-27.2159
	Head 10	-4.69097	-8.45924	-9.71446	-10.7814	-12.5103	-13.6406	-18.4726	-30.758	-40.0519	-38.6643		Head 10	-8.11338	-13.7366	-12.8784	-9.72503	-8.88311	-11.4491	-13.407	-24.3733	-35.4209	-36.5662
